# Supplementary material for: Caffeine intake and anxiety: a meta-analysis
Source: Front Psychol. 2024 Feb 1;15:1270246. doi: 10.3389/fpsyg.2024.1270246 (PMC10867825; doi:10.3389/fpsyg.2024.1270246)
Supplement: Supplementary file 1 [file Table_1.XLSX]

## Sheet: Sheet1
ID	Study	Caffeine Mean	Caffeine SD	Caffeine n	No Caffeine Mean	No Caffeine SD	No Caffeine n	Subgroup
1	Brian J. Distelberg et al. 2017	6.1	1.4	28	3.1	1.1	21	high-dose caffeine intake group
2	Chtourou H et al. 2019	8.3	2.9	19	10.8	5.3	19	low-dose caffeine intake group
3	García, A et al. 2016 Drink A	49.55	4.26	20	47	4.22	20	low-dose caffeine intake group
3	García, A et al. 2016 Drink B	47.9	4.14	20	47	4.22	20	low-dose caffeine intake group
3	García, A et al. 2016 Drink C	49.65	3.03	20	47	4.22	20	low-dose caffeine intake group
4	Grace E. Giles et al. 2017 Experiment 1	49.06	1.68	48	43.73	1.57	48	high-dose caffeine intake group
4	Grace E. Giles et al. 2017 Experiment 2	43.5	1.88	48	38.81	1.43	48	high-dose caffeine intake group
5	Jin MJ et al. 2016	10.12	9.67	59	5.52	6.28	58	low-dose caffeine intake group
6	Papakonstantinou E et al. 2016 Cold espresso	29	0.6	40	28.6	0.7	40	low-dose caffeine intake group
6	Papakonstantinou E et al. 2016 Filter coffee	28.8	0.6	40	28.9	0.7	40	low-dose caffeine intake group
6	Papakonstantinou E et al. 2016 Cold instant coffee	28.9	0.6	40	28.3	0.6	40	low-dose caffeine intake group
6	Papakonstantinou E et al. 2016 Hot instant coffee	28.1	0.6	40	27.8	0.7	40	low-dose caffeine intake group
7	Quinlan, P et al. 1997	31.4	0.8	16	33.8	0.9	16	low-dose caffeine intake group
8	Souissi M et al. 2012	1.45	0.24	12	0.42	0.16	12	high-dose caffeine intake group
